# Supplementary material for: Haplotype-resolved telomere-to-telomere genome of Aphelenchus avenae implicates P5CS in nematode desiccation stress response
Source: Genome Res. 2026 Apr;36(4):726–39. doi: 10.1101/gr.281016.125 (PMC13138009; doi:10.1101/gr.281016.125)
Supplement: Supplement 2 [file Supplemental_Table_S1.xls]

## Sheet: Sheet1
Supplemental Table S1 GO enrichment analysis of genes containing insertions and deletions within exon regions
Class	GO_Name	GO_ID	GO_Level	P_value	EnrichmentScore	HitsGenesCountsInSelectedSet	HitsGenesCountsInBackground	AllGenesCountsInSelectedSet	AllGenesCountsInBackground	GenesOfSelectedSetInGOterm	corrected p-value(BH method)
Biological process	nuclear migration along microtubule	GO:0030473	9	2.2157041431580815E-4	3.2222222222222223	8	9	664	2407	Aphe25981,Aphe26420,Aphe26485,Aphe18015,Aphe44357,Aphe26839,Aphe25579,Aphe24927,	0.7263078181272191
Biological process	chromosome organization	GO:0051276	6	2.3725658704376595E-4	1.4544753086419755	65	162	664	2407	Aphe30477,Aphe22889,Aphe44233,Aphe44265,Aphe25922,Aphe44229,Aphe25115,Aphe37144,Aphe37143,Aphe30540,Aphe26487,Aphe44962,Aphe44136,Aphe44137,Aphe30395,Aphe25884,Aphe44177,Aphe25060,Aphe37055,Aphe25068,Aphe44427,Aphe19403,Aphe29693,Aphe24838,Aphe27959,Aphe27107,Aphe27136,Aphe29735,Aphe43861,Aphe31060,Aphe58101,Aphe29682,Aphe29617,Aphe26577,Aphe25267,Aphe18380,Aphe44663,Aphe43329,Aphe45935,Aphe30048…	0.3888635461647324
Cellular component	obsolete cell part	GO:0044464	0	4.534937500211278E-5	1.0502897134420919	571	1994	623	2285	Aphe30477,Aphe30475,Aphe21542,Aphe30490,Aphe19243,Aphe22889,Aphe22885,Aphe09843,Aphe55748,Aphe30430,Aphe28119,Aphe30439,Aphe28120,Aphe30465,Aphe30467,Aphe17493,Aphe17495,Aphe29485,Aphe29465,Aphe30452,Aphe28136,Aphe28137,Aphe17498,Aphe37957,Aphe37956,Aphe56231,Aphe37953,Aphe20290,Aphe20289,Aphe57549,Aphe24653,Aphe25981,Aphe44265,Aphe37911,Aphe25922,Aphe44201,Aphe37901,Aphe37908,Aphe44224,Aphe19269…	0.02575844500120006
Cellular component	obsolete intracellular part	GO:0044424	0	4.986138963143372E-4	1.068657112833008	486	1668	623	2285	Aphe30477,Aphe30475,Aphe21542,Aphe30490,Aphe19243,Aphe22889,Aphe30430,Aphe30439,Aphe28120,Aphe30467,Aphe17493,Aphe17495,Aphe29485,Aphe29465,Aphe28136,Aphe28137,Aphe17498,Aphe37957,Aphe37956,Aphe56231,Aphe37953,Aphe20290,Aphe20289,Aphe57549,Aphe25981,Aphe44265,Aphe37911,Aphe25922,Aphe44201,Aphe37901,Aphe37908,Aphe19269,Aphe44228,Aphe44220,Aphe11311,Aphe26417,Aphe36699,Aphe26420,Aphe27760,Aphe58002…	0.0944042310355145
Cellular component	intracellular anatomical structure	GO:0005622	3	5.657622413213215E-4	1.0669382953470141	489	1681	623	2285	Aphe30477,Aphe30475,Aphe21542,Aphe30490,Aphe19243,Aphe22889,Aphe22885,Aphe30430,Aphe30439,Aphe28120,Aphe30467,Aphe17493,Aphe17495,Aphe29485,Aphe29465,Aphe28136,Aphe28137,Aphe17498,Aphe37957,Aphe37956,Aphe56231,Aphe37953,Aphe20290,Aphe20289,Aphe57549,Aphe25981,Aphe44265,Aphe37911,Aphe25922,Aphe44201,Aphe37901,Aphe37908,Aphe19269,Aphe44228,Aphe44220,Aphe11311,Aphe26417,Aphe36699,Aphe26420,Aphe27760…	0.08033823826762765
Biological process	protein-containing complex organization	GO:0043933	5	5.821827342903374E-4	1.3286852589641436	92	251	664	2407	Aphe30490,Aphe30439,Aphe29465,Aphe44233,Aphe44265,Aphe44229,Aphe38491,Aphe37143,Aphe30540,Aphe26487,Aphe22707,Aphe10745,Aphe45448,Aphe44136,Aphe44137,Aphe30390,Aphe30395,Aphe44171,Aphe37871,Aphe25884,Aphe57461,Aphe44177,Aphe30406,Aphe25060,Aphe37055,Aphe25068,Aphe26339,Aphe26351,Aphe27087,Aphe29693,Aphe22218,Aphe56446,Aphe29708,Aphe26633,Aphe30766,Aphe27107,Aphe37386,Aphe27111,Aphe28466,Aphe27136…	0.6361316676679086
Biological process	nucleus localization	GO:0051647	4	6.925561603663422E-4	2.4921875000000004	11	16	664	2407	Aphe25981,Aphe26420,Aphe25190,Aphe26485,Aphe30313,Aphe18015,Aphe44357,Aphe26839,Aphe25579,Aphe24927,Aphe56736,	0.5675497734202174
Biological process	nuclear migration	GO:0007097	6	6.925561603663422E-4	2.4921875000000004	11	16	664	2407	Aphe25981,Aphe26420,Aphe25190,Aphe26485,Aphe30313,Aphe18015,Aphe44357,Aphe26839,Aphe25579,Aphe24927,Aphe56736,	0.5675497734202174
Cellular component	obsolete cytoskeletal part	GO:0044430	0	8.064490400394586E-4	1.4670947030497592	52	130	623	2285	Aphe30475,Aphe25981,Aphe44228,Aphe26420,Aphe25174,Aphe30544,Aphe37179,Aphe26485,Aphe55671,Aphe44962,Aphe20160,Aphe30393,Aphe37802,Aphe26309,Aphe26327,Aphe26323,Aphe57496,Aphe27606,Aphe27678,Aphe38345,Aphe30766,Aphe30731,Aphe57617,Aphe44303,Aphe19346,Aphe11484,Aphe26503,Aphe55061,Aphe29681,Aphe29672,Aphe30627,Aphe44663,Aphe25579,Aphe17929,Aphe27192,Aphe37458,Aphe30862,Aphe30243,Aphe19056,Aphe45338…	0.0916126109484825
Cellular component	obsolete cell	GO:0005623	0	8.070436652118929E-5	1.0481870313330988	571	1998	623	2285	Aphe30477,Aphe30475,Aphe21542,Aphe30490,Aphe19243,Aphe22889,Aphe22885,Aphe09843,Aphe55748,Aphe30430,Aphe28119,Aphe30439,Aphe28120,Aphe30465,Aphe30467,Aphe17493,Aphe17495,Aphe29485,Aphe29465,Aphe30452,Aphe28136,Aphe28137,Aphe17498,Aphe37957,Aphe37956,Aphe56231,Aphe37953,Aphe20290,Aphe20289,Aphe57549,Aphe24653,Aphe25981,Aphe44265,Aphe37911,Aphe25922,Aphe44201,Aphe37901,Aphe37908,Aphe44224,Aphe19269…	0.022920040092017757
Biological process	regulatory ncRNA-mediated heterochromatin formation	GO:0031048	12	8.417423107405231E-4	2.71875	9	12	664	2407	Aphe44233,Aphe44229,Aphe25884,Aphe43861,Aphe43329,Aphe27161,Aphe27160,Aphe27159,Aphe44087,	0.45987188243457244
Molecular function	protein-containing complex binding	GO:0044877	3	0.0012252820548461774	1.8067150635208713	22	44	551	1991	Aphe37179,Aphe37871,Aphe30408,Aphe30406,Aphe25068,Aphe30418,Aphe26351,Aphe26345,Aphe26342,Aphe26341,Aphe56446,Aphe30766,Aphe29735,Aphe26517,Aphe37263,Aphe25267,Aphe18992,Aphe43923,Aphe44939,Aphe30130,Aphe37649,Aphe19809,	0.960621130999403
Cellular component	cytoskeleton	GO:0005856	6	0.0017914523403154137	1.4189054609787817	53	137	623	2285	Aphe30475,Aphe25981,Aphe44228,Aphe26420,Aphe25174,Aphe30544,Aphe37179,Aphe26485,Aphe55671,Aphe44962,Aphe20160,Aphe30393,Aphe37802,Aphe26309,Aphe26327,Aphe26323,Aphe37871,Aphe57496,Aphe27606,Aphe27678,Aphe38345,Aphe30766,Aphe30731,Aphe57617,Aphe44303,Aphe19346,Aphe11484,Aphe26503,Aphe55061,Aphe29681,Aphe29672,Aphe30627,Aphe44663,Aphe25579,Aphe17929,Aphe27192,Aphe37458,Aphe30862,Aphe30243,Aphe19056…	0.16959082154985916
Molecular function	catalytic activity, acting on a nucleic acid	GO:0140640	3	0.0019206575210860555	1.568989397268125	33	76	551	1991	Aphe29465,Aphe44233,Aphe25922,Aphe44229,Aphe11311,Aphe11202,Aphe24527,Aphe44177,Aphe44406,Aphe19403,Aphe57791,Aphe24838,Aphe43861,Aphe29617,Aphe19696,Aphe56642,Aphe56641,Aphe43329,Aphe30047,Aphe30048,Aphe30037,Aphe30038,Aphe44690,Aphe45194,Aphe29910,Aphe27355,Aphe29975,Aphe24901,Aphe24156,Aphe30287,Aphe44087,Aphe24358,Aphe37622,	0.7528977482657337
Molecular function	phosphoric ester hydrolase activity	GO:0042578	5	0.0024524290424540185	1.9271627344222624	16	30	551	1991	Aphe30490,Aphe30467,Aphe30543,Aphe22731,Aphe44962,Aphe27107,Aphe27136,Aphe30055,Aphe24940,Aphe27176,Aphe25444,Aphe25482,Aphe27242,Aphe30261,Aphe26900,Aphe26111,	0.6409014564279835
Biological process	cellular component organization or biogenesis	GO:0071840	3	0.0026307083659379282	1.1314259485924112	255	817	664	2407	Aphe30477,Aphe30490,Aphe30495,Aphe22889,Aphe22885,Aphe09843,Aphe28119,Aphe30439,Aphe29465,Aphe28136,Aphe37957,Aphe57578,Aphe44233,Aphe25981,Aphe44265,Aphe25922,Aphe37901,Aphe44224,Aphe44229,Aphe44222,Aphe44223,Aphe44221,Aphe11312,Aphe26415,Aphe58023,Aphe26420,Aphe27760,Aphe25115,Aphe26401,Aphe38491,Aphe29529,Aphe37144,Aphe37143,Aphe30543,Aphe30540,Aphe30544,Aphe25190,Aphe37179,Aphe55806,Aphe29562…	1
Cellular component	obsolete cytoplasmic part	GO:0044444	0	0.004315384494214425	1.138625002009291	217	699	623	2285	Aphe30475,Aphe30490,Aphe30430,Aphe28120,Aphe30467,Aphe28136,Aphe28137,Aphe37956,Aphe37953,Aphe44201,Aphe19269,Aphe44220,Aphe27760,Aphe27706,Aphe26401,Aphe30521,Aphe29533,Aphe29538,Aphe26498,Aphe29529,Aphe30542,Aphe30544,Aphe25190,Aphe30531,Aphe26485,Aphe22731,Aphe10764,Aphe30389,Aphe30321,Aphe31658,Aphe56956,Aphe44962,Aphe22707,Aphe30342,Aphe45448,Aphe57431,Aphe57419,Aphe30390,Aphe30393,Aphe30394…	0.3501626275305419
Biological process	obsolete regulation of cytoplasmic transport	GO:1903649	0	0.00438796659779328	2.3303571428571432	9	14	664	2407	Aphe26401,Aphe37051,Aphe37325,Aphe29644,Aphe30622,Aphe30002,Aphe25476,Aphe30137,Aphe27464,	1
Biological process	cellular component organization	GO:0016043	4	0.004507201707165676	1.124379652605459	250	806	664	2407	Aphe30477,Aphe30490,Aphe30495,Aphe22889,Aphe22885,Aphe09843,Aphe28119,Aphe30439,Aphe29465,Aphe28136,Aphe37957,Aphe57578,Aphe44233,Aphe25981,Aphe44265,Aphe25922,Aphe37901,Aphe44224,Aphe44229,Aphe44222,Aphe44223,Aphe44221,Aphe11312,Aphe26415,Aphe58023,Aphe26420,Aphe27760,Aphe25115,Aphe26401,Aphe38491,Aphe29529,Aphe37144,Aphe37143,Aphe30543,Aphe30540,Aphe30544,Aphe25190,Aphe37179,Aphe55806,Aphe29562…	1
Cellular component	cytoplasm	GO:0005737	3	0.004751051722458599	1.0900616237694891	340	1144	623	2285	Aphe30475,Aphe21542,Aphe30490,Aphe30430,Aphe30439,Aphe28120,Aphe30467,Aphe17493,Aphe17495,Aphe29465,Aphe28136,Aphe28137,Aphe17498,Aphe37957,Aphe37956,Aphe56231,Aphe37953,Aphe20290,Aphe20289,Aphe57549,Aphe25981,Aphe44201,Aphe37901,Aphe19269,Aphe44228,Aphe44220,Aphe11311,Aphe26420,Aphe27760,Aphe58002,Aphe27706,Aphe26409,Aphe26401,Aphe30521,Aphe29533,Aphe29538,Aphe26498,Aphe29529,Aphe37153,Aphe30542…	0.33732467229456053
Biological process	dephosphorylation	GO:0016311	6	0.00479779205532882	1.875	15	29	664	2407	Aphe30490,Aphe30467,Aphe30543,Aphe22731,Aphe44962,Aphe26633,Aphe27107,Aphe27136,Aphe37365,Aphe29999,Aphe27176,Aphe27242,Aphe30261,Aphe37774,Aphe26111,	1
Cellular component	cytoplasmic region	GO:0099568	4	0.005175515890177729	1.5159978598180845	31	75	623	2285	Aphe30475,Aphe28136,Aphe30544,Aphe22731,Aphe30390,Aphe30393,Aphe19147,Aphe26309,Aphe37871,Aphe30421,Aphe30418,Aphe27678,Aphe26342,Aphe26341,Aphe38345,Aphe27135,Aphe57617,Aphe26503,Aphe29672,Aphe29634,Aphe30627,Aphe30058,Aphe25529,Aphe30959,Aphe37458,Aphe30243,Aphe22623,Aphe57212,Aphe23894,Aphe25669,Aphe25670,	0.32663255840232774
Biological process	organelle transport along microtubule	GO:0072384	8	0.005323771893481322	2.4166666666666665	8	12	664	2407	Aphe25981,Aphe26420,Aphe26485,Aphe18015,Aphe44357,Aphe26839,Aphe25579,Aphe24927,	1
Molecular function	obsolete drug binding	GO:0008144	0	0.00568674076676301	1.8067150635208709	16	32	551	1991	Aphe44222,Aphe44223,Aphe44221,Aphe26409,Aphe43645,Aphe44136,Aphe44137,Aphe44195,Aphe37295,Aphe29617,Aphe17929,Aphe57851,Aphe45338,Aphe30286,Aphe28871,Aphe21218,	1
Cellular component	obsolete ciliary part	GO:0044441	0	0.0059930073127069106	1.7373489904536623	18	38	623	2285	Aphe30475,Aphe25174,Aphe26485,Aphe55671,Aphe20160,Aphe26309,Aphe26327,Aphe27678,Aphe27686,Aphe25021,Aphe30731,Aphe11484,Aphe29672,Aphe30627,Aphe30862,Aphe30243,Aphe26998,Aphe25674,	0.34040281536175254
Molecular function	hydrolase activity	GO:0016787	3	0.006004946890665885	1.2293112803337887	99	291	551	1991	Aphe30490,Aphe09843,Aphe30467,Aphe29465,Aphe37956,Aphe37953,Aphe24640,Aphe44233,Aphe25922,Aphe44229,Aphe44222,Aphe44223,Aphe44221,Aphe11311,Aphe22072,Aphe30543,Aphe22731,Aphe44962,Aphe44960,Aphe22707,Aphe28033,Aphe11202,Aphe25810,Aphe44195,Aphe56192,Aphe26323,Aphe11261,Aphe44177,Aphe30408,Aphe37044,Aphe26339,Aphe26342,Aphe26341,Aphe19403,Aphe11567,Aphe57791,Aphe23519,Aphe26671,Aphe27107,Aphe27136…	0.9415756724564108
Molecular function	catalytic activity, acting on RNA	GO:0140098	4	0.006325077067716123	1.6496094058234039	21	46	551	1991	Aphe29465,Aphe44233,Aphe44229,Aphe24527,Aphe44177,Aphe44406,Aphe57791,Aphe43861,Aphe19696,Aphe43329,Aphe30047,Aphe30037,Aphe44690,Aphe45194,Aphe29910,Aphe27355,Aphe29975,Aphe24156,Aphe44087,Aphe24358,Aphe37622,	0.8264767368482401
Biological process	heterochromatin formation	GO:0031507	11	0.006539385869171799	2.1323529411764706	10	17	664	2407	Aphe44233,Aphe44229,Aphe25884,Aphe43861,Aphe43329,Aphe27161,Aphe27160,Aphe27159,Aphe44087,Aphe27577,	1
Biological process	organelle organization	GO:0006996	5	0.006611343460121821	1.1583646616541354	170	532	664	2407	Aphe30477,Aphe30490,Aphe22889,Aphe09843,Aphe29465,Aphe37957,Aphe44233,Aphe25981,Aphe44265,Aphe25922,Aphe37901,Aphe44229,Aphe44222,Aphe44223,Aphe44221,Aphe58023,Aphe26420,Aphe27760,Aphe25115,Aphe26401,Aphe29529,Aphe37144,Aphe37143,Aphe30540,Aphe30544,Aphe25190,Aphe37179,Aphe55806,Aphe29562,Aphe26487,Aphe26485,Aphe55671,Aphe30321,Aphe56956,Aphe44962,Aphe22707,Aphe38283,Aphe57446,Aphe45448,Aphe20160…	1
Biological process	obsolete water homeostasis	GO:0030104	0	0.007119023000059843	2.71875	6	8	664	2407	Aphe30408,Aphe27096,Aphe58204,Aphe22163,Aphe27147,Aphe27542,	1
Biological process	monoatomic anion transport	GO:0006820	6	0.007293676216837186	1.5625	25	58	664	2407	Aphe30490,Aphe37072,Aphe28135,Aphe30452,Aphe28137,Aphe44222,Aphe44223,Aphe44221,Aphe25170,Aphe43645,Aphe19153,Aphe44195,Aphe37061,Aphe29661,Aphe37295,Aphe29015,Aphe30000,Aphe26875,Aphe26881,Aphe37584,Aphe57851,Aphe18203,Aphe29234,Aphe30286,Aphe22557,	1
Biological process	response to lipid	GO:0033993	4	0.0073134882285879055	3.020833333333333	5	6	664	2407	Aphe30406,Aphe56629,Aphe45857,Aphe45338,Aphe23006,	1
Biological process	pinocytosis	GO:0006907	7	0.0073134882285879055	3.020833333333333	5	6	664	2407	Aphe37871,Aphe57615,Aphe31320,Aphe10625,Aphe27548,	1
Molecular function	hydrolase activity, acting on ester bonds	GO:0016788	4	0.00812407261291026	1.4738991307670266	31	76	551	1991	Aphe30490,Aphe30467,Aphe29465,Aphe44233,Aphe44229,Aphe11311,Aphe30543,Aphe22731,Aphe44962,Aphe11202,Aphe44177,Aphe57791,Aphe27107,Aphe27136,Aphe22986,Aphe43861,Aphe19696,Aphe43329,Aphe30055,Aphe44690,Aphe24940,Aphe27176,Aphe24901,Aphe25444,Aphe25482,Aphe27242,Aphe30261,Aphe44087,Aphe26900,Aphe37622,Aphe26111,	0.9098961326459492
Molecular function	ATP-dependent activity	GO:0140657	2	0.00812407261291026	1.4738991307670266	31	76	551	1991	Aphe09843,Aphe25922,Aphe44222,Aphe44223,Aphe44221,Aphe45448,Aphe44195,Aphe30408,Aphe26339,Aphe19403,Aphe23519,Aphe37365,Aphe29574,Aphe29661,Aphe29672,Aphe29611,Aphe29617,Aphe30047,Aphe30048,Aphe30037,Aphe30038,Aphe45194,Aphe44570,Aphe30862,Aphe29234,Aphe45338,Aphe30286,Aphe23132,Aphe26081,Aphe21218,Aphe24358,	0.9098961326459492
Cellular component	obsolete synapse part	GO:0044456	0	0.00836681545766027	1.69280158044203	18	39	623	2285	Aphe30490,Aphe30452,Aphe26417,Aphe22707,Aphe19147,Aphe21666,Aphe26879,Aphe26875,Aphe30968,Aphe27331,Aphe55270,Aphe55271,Aphe25426,Aphe30256,Aphe45338,Aphe26285,Aphe55492,Aphe27450,	0.43203192545009395
Molecular function	enzyme activator activity	GO:0008047	4	0.009081478377042984	1.7063420044363784	17	36	551	1991	Aphe28136,Aphe22707,Aphe57446,Aphe30390,Aphe37051,Aphe26633,Aphe21666,Aphe26503,Aphe29634,Aphe29958,Aphe55270,Aphe55271,Aphe57303,Aphe55492,Aphe23894,Aphe36320,Aphe25669,	0.7910976719557444
Cellular component	presynapse	GO:0098793	3	0.00931793653776336	1.7747113343343863	15	31	623	2285	Aphe30490,Aphe30452,Aphe22707,Aphe21666,Aphe26879,Aphe30968,Aphe27331,Aphe55270,Aphe55271,Aphe25426,Aphe30256,Aphe45338,Aphe26285,Aphe55492,Aphe27450,	0.44104899612079906
Biological process	obsolete positive regulation of cytoplasmic transport	GO:1903651	0	0.010530786136077386	2.230769230769231	8	13	664	2407	Aphe26401,Aphe37051,Aphe37325,Aphe30622,Aphe30002,Aphe25476,Aphe30137,Aphe27464,	1
Biological process	inorganic anion transport	GO:0015698	5	0.011135464991602895	2.013888888888889	10	18	664	2407	Aphe28135,Aphe30452,Aphe25170,Aphe43645,Aphe29661,Aphe37295,Aphe26875,Aphe26881,Aphe57851,Aphe29234,	1
Molecular function	siRNA binding	GO:0035197	7	0.011346430798521823	2.007461181689857	10	18	551	1991	Aphe44233,Aphe44229,Aphe43861,Aphe29598,Aphe36702,Aphe26501,Aphe43329,Aphe24945,Aphe56829,Aphe44087,	0.8895601746041109
Molecular function	regulatory RNA binding	GO:0061980	6	0.011346430798521823	2.007461181689857	10	18	551	1991	Aphe44233,Aphe44229,Aphe43861,Aphe29598,Aphe36702,Aphe26501,Aphe43329,Aphe24945,Aphe56829,Aphe44087,	0.8895601746041109
Cellular component	RNAi effector complex	GO:0031332	4	0.01243333725387219	1.921195444469923	11	21	623	2285	Aphe44233,Aphe44229,Aphe37822,Aphe43861,Aphe29598,Aphe36702,Aphe26501,Aphe43329,Aphe24945,Aphe56829,Aphe44087,	0.5432411969384157
Biological process	synaptic transmission, GABAergic	GO:0051932	10	0.013232700807115583	2.3068181818181817	7	11	664	2407	Aphe28135,Aphe25170,Aphe11261,Aphe29644,Aphe30122,Aphe30127,Aphe30121,	1
Cellular component	microtubule associated complex	GO:0005875	3	0.013307576384720576	2.063101926163724	9	16	623	2285	Aphe25981,Aphe26420,Aphe37179,Aphe26485,Aphe27606,Aphe30243,Aphe37700,Aphe26911,Aphe27489,	0.5399073847515206
Biological process	multicellular organismal-level homeostasis	GO:0048871	3	0.014816907488500619	1.69922	15	32	664	2407	Aphe25115,Aphe37144,Aphe22707,Aphe27096,Aphe21666,Aphe22163,Aphe25571,Aphe20572,Aphe27147,Aphe55270,Aphe55271,Aphe30889,Aphe30204,Aphe27542,Aphe55492,	1
Biological process	chromatin organization	GO:0006325	7	0.015269508341487104	1.3	52	145	664	2407	Aphe29465,Aphe44233,Aphe44265,Aphe44229,Aphe37143,Aphe30540,Aphe26487,Aphe10745,Aphe44136,Aphe44137,Aphe25884,Aphe44177,Aphe25060,Aphe37055,Aphe25068,Aphe29693,Aphe56446,Aphe29708,Aphe37386,Aphe27111,Aphe29735,Aphe37357,Aphe43861,Aphe29598,Aphe31060,Aphe36702,Aphe26501,Aphe26577,Aphe25267,Aphe19696,Aphe18380,Aphe43329,Aphe44690,Aphe37528,Aphe45857,Aphe24945,Aphe27161,Aphe27160,Aphe27159,Aphe23642…	1
Molecular function	ribonucleoside triphosphate phosphatase activity	GO:0017111	7	0.016129502315273103	1.3550362976406534	39	104	551	1991	Aphe09843,Aphe25922,Aphe44222,Aphe44223,Aphe44221,Aphe44195,Aphe26323,Aphe11261,Aphe30408,Aphe37044,Aphe26339,Aphe26342,Aphe26341,Aphe19403,Aphe23519,Aphe37365,Aphe29574,Aphe29661,Aphe29672,Aphe29611,Aphe29617,Aphe37263,Aphe30627,Aphe18992,Aphe30047,Aphe30048,Aphe30037,Aphe30038,Aphe45194,Aphe44570,Aphe30862,Aphe29234,Aphe45338,Aphe30286,Aphe23132,Aphe18436,Aphe26081,Aphe21218,Aphe24358,	1
Biological process	endoplasmic reticulum organization	GO:0007029	6	0.016402722228340272	2.4166666666666665	6	9	664	2407	Aphe58023,Aphe57413,Aphe37030,Aphe27107,Aphe27136,Aphe26043,	1
Cellular component	cell cortex	GO:0005938	4	0.016465056352890528	1.4919607149658567	24	59	623	2285	Aphe28136,Aphe30544,Aphe22731,Aphe30390,Aphe30393,Aphe37871,Aphe30421,Aphe30418,Aphe26342,Aphe26341,Aphe38345,Aphe27135,Aphe57617,Aphe26503,Aphe29634,Aphe30058,Aphe25529,Aphe30959,Aphe37458,Aphe22623,Aphe57212,Aphe23894,Aphe25669,Aphe25670,	0.623476800562788
Biological process	negative regulation of RNA biosynthetic process	GO:1902679	9	0.017009320409139717	1.3790760869565217	35	92	664	2407	Aphe44233,Aphe44265,Aphe44229,Aphe37143,Aphe30540,Aphe10764,Aphe25816,Aphe25884,Aphe25060,Aphe26351,Aphe26355,Aphe45725,Aphe29693,Aphe57752,Aphe30707,Aphe24707,Aphe43861,Aphe26577,Aphe43923,Aphe18380,Aphe43329,Aphe25571,Aphe37528,Aphe27355,Aphe27161,Aphe27160,Aphe27159,Aphe25426,Aphe30204,Aphe45338,Aphe44087,Aphe37751,Aphe27577,Aphe23027,Aphe25653,	1
Biological process	obsolete negative regulation of nucleic acid-templated transcription	GO:1903507	0	0.017009320409139717	1.3790760869565217	35	92	664	2407	Aphe44233,Aphe44265,Aphe44229,Aphe37143,Aphe30540,Aphe10764,Aphe25816,Aphe25884,Aphe25060,Aphe26351,Aphe26355,Aphe45725,Aphe29693,Aphe57752,Aphe30707,Aphe24707,Aphe43861,Aphe26577,Aphe43923,Aphe18380,Aphe43329,Aphe25571,Aphe37528,Aphe27355,Aphe27161,Aphe27160,Aphe27159,Aphe25426,Aphe30204,Aphe45338,Aphe44087,Aphe37751,Aphe27577,Aphe23027,Aphe25653,	1
Biological process	negative regulation of DNA-templated transcription	GO:0045892	10	0.017009320409139717	1.3790760869565217	35	92	664	2407	Aphe44233,Aphe44265,Aphe44229,Aphe37143,Aphe30540,Aphe10764,Aphe25816,Aphe25884,Aphe25060,Aphe26351,Aphe26355,Aphe45725,Aphe29693,Aphe57752,Aphe30707,Aphe24707,Aphe43861,Aphe26577,Aphe43923,Aphe18380,Aphe43329,Aphe25571,Aphe37528,Aphe27355,Aphe27161,Aphe27160,Aphe27159,Aphe25426,Aphe30204,Aphe45338,Aphe44087,Aphe37751,Aphe27577,Aphe23027,Aphe25653,	1
Biological process	protein-DNA complex organization	GO:0071824	6	0.017077321377597987	1.289429530201342	53	149	664	2407	Aphe29465,Aphe44233,Aphe44265,Aphe44229,Aphe37143,Aphe30540,Aphe26487,Aphe10745,Aphe44136,Aphe44137,Aphe25884,Aphe57461,Aphe44177,Aphe25060,Aphe37055,Aphe25068,Aphe29693,Aphe56446,Aphe29708,Aphe37386,Aphe27111,Aphe29735,Aphe37357,Aphe43861,Aphe29598,Aphe31060,Aphe36702,Aphe26501,Aphe26577,Aphe25267,Aphe19696,Aphe18380,Aphe43329,Aphe44690,Aphe37528,Aphe45857,Aphe24945,Aphe27161,Aphe27160,Aphe27159…	1
Molecular function	molecular function activator activity	GO:0140677	3	0.01780062838784835	1.5863839582134478	18	41	551	1991	Aphe28136,Aphe22707,Aphe57446,Aphe30390,Aphe37051,Aphe26633,Aphe21666,Aphe26503,Aphe29634,Aphe29958,Aphe36902,Aphe55270,Aphe55271,Aphe57303,Aphe55492,Aphe23894,Aphe36320,Aphe25669,	1
Biological process	positive regulation of synaptic transmission	GO:0050806	8	0.01781122663029533	1.9078947368421053	10	19	664	2407	Aphe30490,Aphe30467,Aphe29500,Aphe37044,Aphe26019,Aphe30122,Aphe30127,Aphe30121,Aphe18436,Aphe26965,	1
Biological process	negative regulation of gene expression, epigenetic	GO:0045814	10	0.01781122663029533	1.9078947368421053	10	19	664	2407	Aphe44233,Aphe44229,Aphe25884,Aphe43861,Aphe43329,Aphe27161,Aphe27160,Aphe27159,Aphe44087,Aphe27577,	1
Cellular component	cilium	GO:0005929	5	0.01807702943830869	1.3972330505235804	32	84	623	2285	Aphe30475,Aphe09843,Aphe24653,Aphe27706,Aphe25174,Aphe26479,Aphe26478,Aphe26477,Aphe26485,Aphe55671,Aphe20160,Aphe26309,Aphe26327,Aphe27678,Aphe27686,Aphe25021,Aphe56444,Aphe56410,Aphe30731,Aphe11484,Aphe31087,Aphe29672,Aphe37263,Aphe30627,Aphe18992,Aphe19687,Aphe30862,Aphe30243,Aphe30124,Aphe30118,Aphe26998,Aphe25674,	0.6417345450599585
Biological process	obsolete cellular macromolecule biosynthetic process	GO:0034645	0	0.01863488994004825	1.315524193548387	45	124	664	2407	Aphe30485,Aphe30430,Aphe26428,Aphe25115,Aphe30521,Aphe30507,Aphe56956,Aphe25816,Aphe19153,Aphe57461,Aphe30405,Aphe30406,Aphe26330,Aphe25018,Aphe26355,Aphe31113,Aphe27089,Aphe19403,Aphe30707,Aphe56492,Aphe29735,Aphe36052,Aphe24707,Aphe24703,Aphe24743,Aphe44397,Aphe29659,Aphe25267,Aphe56642,Aphe56641,Aphe23780,Aphe26806,Aphe25556,Aphe27355,Aphe36949,Aphe24951,Aphe55204,Aphe36965,Aphe57863,Aphe27259…	1
Cellular component	coated vesicle	GO:0030135	8	0.01878333160517731	2.6198119697317126	5	7	623	2285	Aphe30467,Aphe44201,Aphe30544,Aphe27331,Aphe25787,	0.6275842559847478
Biological process	cellular component disassembly	GO:0022411	5	0.018897920471007135	1.5047169811320755	22	53	664	2407	Aphe30490,Aphe30321,Aphe22707,Aphe26351,Aphe57791,Aphe30766,Aphe27107,Aphe27136,Aphe08695,Aphe44303,Aphe21666,Aphe29682,Aphe55323,Aphe25571,Aphe55270,Aphe55271,Aphe57067,Aphe30252,Aphe30204,Aphe45338,Aphe55492,Aphe27476,	1
Biological process	obsolete gene silencing	GO:0016458	0	0.01892865110983799	1.4393382352941178	27	68	664	2407	Aphe29465,Aphe44233,Aphe44229,Aphe25884,Aphe44177,Aphe56446,Aphe29708,Aphe37386,Aphe27111,Aphe37357,Aphe43861,Aphe29598,Aphe36702,Aphe26501,Aphe19696,Aphe43329,Aphe44690,Aphe24945,Aphe27161,Aphe27160,Aphe27159,Aphe23642,Aphe56829,Aphe44087,Aphe27577,Aphe24358,Aphe37622,	1
Biological process	obsolete conversion of ds siRNA to ss siRNA involved in RNA interference	GO:0033168	0	0.01979254032667843	2.5892857142857144	5	7	664	2407	Aphe44233,Aphe44229,Aphe43861,Aphe43329,Aphe44087,	1
Biological process	obsolete conversion of ds siRNA to ss siRNA	GO:0036404	0	0.01979254032667843	2.5892857142857144	5	7	664	2407	Aphe44233,Aphe44229,Aphe43861,Aphe43329,Aphe44087,	1
Molecular function	catalytic activity, acting on a tRNA	GO:0140101	5	0.020041702510351533	2.5810215193155304	5	7	551	1991	Aphe24527,Aphe44406,Aphe29910,Aphe27355,Aphe29975,	1
Molecular function	phosphoric diester hydrolase activity	GO:0008081	6	0.020041702510351533	2.5810215193155304	5	7	551	1991	Aphe30055,Aphe24940,Aphe25444,Aphe25482,Aphe26900,	1
Cellular component	ciliary basal body	GO:0036064	4	0.021574167228236796	1.9417429893305638	9	17	623	2285	Aphe30475,Aphe25174,Aphe55671,Aphe20160,Aphe26327,Aphe30731,Aphe11484,Aphe30862,Aphe26998,	0.5105886244016041
Cellular component	organelle	GO:0043226	3	0.021734899620548753	1.0611947487524163	377	1303	623	2285	Aphe30477,Aphe30475,Aphe30490,Aphe19243,Aphe22889,Aphe09843,Aphe30430,Aphe30439,Aphe30467,Aphe29485,Aphe28137,Aphe37957,Aphe37956,Aphe37953,Aphe24653,Aphe25981,Aphe44265,Aphe37911,Aphe25922,Aphe44201,Aphe37901,Aphe37908,Aphe19269,Aphe44228,Aphe44220,Aphe26417,Aphe36699,Aphe26420,Aphe27760,Aphe25115,Aphe27706,Aphe26401,Aphe30521,Aphe25174,Aphe29533,Aphe29538,Aphe29529,Aphe37143,Aphe37153,Aphe30542…	0.49381691937886774
Biological process	vesicle-mediated transport in synapse	GO:0099003	6	0.023309811980028017	1.9191176470588236	9	17	664	2407	Aphe30490,Aphe25981,Aphe26420,Aphe29644,Aphe26879,Aphe30968,Aphe30256,Aphe45338,Aphe27450,	1
Biological process	muscle cell cellular homeostasis	GO:0046716	4	0.023309811980028017	1.9191176470588236	9	17	664	2407	Aphe22707,Aphe21666,Aphe25571,Aphe20572,Aphe55270,Aphe55271,Aphe30889,Aphe30204,Aphe55492,	1
Biological process	regulatory ncRNA-mediated gene silencing	GO:0031047	10	0.02344236275147582	1.4280303030303032	26	66	664	2407	Aphe29465,Aphe44233,Aphe44229,Aphe25884,Aphe44177,Aphe56446,Aphe29708,Aphe37386,Aphe27111,Aphe37357,Aphe43861,Aphe29598,Aphe36702,Aphe26501,Aphe19696,Aphe43329,Aphe44690,Aphe24945,Aphe27161,Aphe27160,Aphe27159,Aphe23642,Aphe56829,Aphe44087,Aphe24358,Aphe37622,	1
Biological process	negative regulation of RNA metabolic process	GO:0051253	8	0.023510123661600102	1.3453608247422681	36	97	664	2407	Aphe22885,Aphe44233,Aphe44265,Aphe44229,Aphe37143,Aphe30540,Aphe10764,Aphe25816,Aphe25884,Aphe25060,Aphe26351,Aphe26355,Aphe45725,Aphe29693,Aphe57752,Aphe30707,Aphe24707,Aphe43861,Aphe26577,Aphe43923,Aphe18380,Aphe43329,Aphe25571,Aphe37528,Aphe27355,Aphe27161,Aphe27160,Aphe27159,Aphe25426,Aphe30204,Aphe45338,Aphe44087,Aphe37751,Aphe27577,Aphe23027,Aphe25653,	1
Biological process	chromatin remodeling	GO:0006338	8	0.023510123661600102	1.3453608247422681	36	97	664	2407	Aphe29465,Aphe44233,Aphe44229,Aphe10745,Aphe25884,Aphe44177,Aphe25068,Aphe29693,Aphe56446,Aphe29708,Aphe37386,Aphe27111,Aphe37357,Aphe43861,Aphe29598,Aphe36702,Aphe26501,Aphe26577,Aphe25267,Aphe19696,Aphe18380,Aphe43329,Aphe44690,Aphe37528,Aphe24945,Aphe27161,Aphe27160,Aphe27159,Aphe23642,Aphe21953,Aphe21952,Aphe56829,Aphe44087,Aphe27577,Aphe24358,Aphe37622,	1
Molecular function	inorganic anion transmembrane transporter activity	GO:0015103	5	0.023711604806680442	1.9129924201985693	9	17	551	1991	Aphe30452,Aphe25170,Aphe43645,Aphe29661,Aphe37295,Aphe26875,Aphe26881,Aphe57851,Aphe29234,	1
Biological process	mitotic nuclear division	GO:0140014	8	0.023775938715128953	1.45	24	60	664	2407	Aphe22889,Aphe44962,Aphe30395,Aphe44177,Aphe44427,Aphe27107,Aphe27136,Aphe58101,Aphe44663,Aphe45935,Aphe44690,Aphe25571,Aphe36968,Aphe24981,Aphe45066,Aphe30204,Aphe19914,Aphe37774,Aphe56736,Aphe45214,Aphe45213,Aphe37622,Aphe36320,Aphe27476,	1
Cellular component	actin cytoskeleton	GO:0015629	7	0.023800725180600946	1.6563972453787605	14	31	623	2285	Aphe37179,Aphe30393,Aphe26323,Aphe27606,Aphe38345,Aphe30766,Aphe55061,Aphe27192,Aphe37700,Aphe20902,Aphe31430,Aphe26911,Aphe37649,Aphe27489,	0.5199543039454361
Biological process	positive regulation of locomotion involved in locomotory behavior	GO:0090326	7	0.02430520128620295	2.114583333333333	7	12	664	2407	Aphe26401,Aphe55671,Aphe27056,Aphe37325,Aphe30002,Aphe29901,Aphe25476,	1
Biological process	obsolete cellular carbohydrate metabolic process	GO:0044262	0	0.02430520128620295	2.114583333333333	7	12	664	2407	Aphe37956,Aphe37953,Aphe30543,Aphe19153,Aphe11567,Aphe56353,Aphe23920,	1
Biological process	response to endoplasmic reticulum stress	GO:0034976	5	0.024853015508611187	1.6830357142857144	13	28	664	2407	Aphe26312,Aphe30408,Aphe27677,Aphe30636,Aphe29015,Aphe30097,Aphe22449,Aphe18203,Aphe27173,Aphe24952,Aphe44570,Aphe22557,Aphe24357,	1
Biological process	cellular process	GO:0009987	2	0.02557920206966824	1.0290322580645161	572	2015	664	2407	Aphe30485,Aphe30477,Aphe30490,Aphe30495,Aphe19243,Aphe22889,Aphe22885,Aphe09843,Aphe55748,Aphe30433,Aphe30430,Aphe28119,Aphe37072,Aphe30439,Aphe30467,Aphe29485,Aphe29465,Aphe28135,Aphe30452,Aphe28136,Aphe28137,Aphe37957,Aphe37956,Aphe37953,Aphe57578,Aphe44233,Aphe24653,Aphe25981,Aphe44265,Aphe25922,Aphe44201,Aphe37901,Aphe37908,Aphe44224,Aphe44229,Aphe44222,Aphe44223,Aphe44221,Aphe11312,Aphe11311…	1
Cellular component	microtubule organizing center	GO:0005815	3	0.02624435501411948	1.4812013828867763	21	52	623	2285	Aphe30475,Aphe25174,Aphe26485,Aphe55671,Aphe44962,Aphe20160,Aphe37802,Aphe26327,Aphe30731,Aphe44303,Aphe11484,Aphe26503,Aphe29681,Aphe37458,Aphe30862,Aphe19056,Aphe19914,Aphe23894,Aphe26998,Aphe25670,Aphe27476,	0.5521034684451801
Biological process	negative regulation of nucleobase-containing compound metabolic process	GO:0045934	7	0.026951926880805943	1.327970297029703	37	101	664	2407	Aphe22885,Aphe44233,Aphe44265,Aphe44229,Aphe37143,Aphe30540,Aphe10764,Aphe25816,Aphe25884,Aphe25060,Aphe26351,Aphe26355,Aphe45725,Aphe29693,Aphe57752,Aphe30707,Aphe24707,Aphe43861,Aphe26577,Aphe43923,Aphe18380,Aphe43329,Aphe25571,Aphe37528,Aphe25556,Aphe27355,Aphe27161,Aphe27160,Aphe27159,Aphe25426,Aphe30204,Aphe45338,Aphe44087,Aphe37751,Aphe27577,Aphe23027,Aphe25653,	1
Biological process	positive regulation of egg-laying behavior	GO:1901046	7	0.027021429433828348	1.8125	10	20	664	2407	Aphe26401,Aphe22707,Aphe19147,Aphe21666,Aphe25596,Aphe55270,Aphe55271,Aphe29219,Aphe27597,Aphe55492,	1
Biological process	cellular response to abiotic stimulus	GO:0071214	5	0.027021429433828348	1.8125	10	20	664	2407	Aphe22707,Aphe27096,Aphe21666,Aphe25232,Aphe27147,Aphe55270,Aphe55271,Aphe27220,Aphe30244,Aphe55492,	1
Biological process	cellular response to environmental stimulus	GO:0104004	4	0.027021429433828348	1.8125	10	20	664	2407	Aphe22707,Aphe27096,Aphe21666,Aphe25232,Aphe27147,Aphe55270,Aphe55271,Aphe27220,Aphe30244,Aphe55492,	1
Molecular function	ATP binding	GO:0005524	9	0.027506815442091992	1.806715063520871	10	20	551	1991	Aphe44222,Aphe44223,Aphe44221,Aphe44195,Aphe29617,Aphe17929,Aphe45338,Aphe30286,Aphe28871,Aphe21218,	1
Molecular function	adenyl ribonucleotide binding	GO:0032559	8	0.027506815442091992	1.806715063520871	10	20	551	1991	Aphe44222,Aphe44223,Aphe44221,Aphe44195,Aphe29617,Aphe17929,Aphe45338,Aphe30286,Aphe28871,Aphe21218,	1
Molecular function	adenyl nucleotide binding	GO:0030554	7	0.027506815442091992	1.806715063520871	10	20	551	1991	Aphe44222,Aphe44223,Aphe44221,Aphe44195,Aphe29617,Aphe17929,Aphe45338,Aphe30286,Aphe28871,Aphe21218,	1
Molecular function	cytoskeletal protein binding	GO:0008092	4	0.029005855312669193	1.5625643792612938	16	37	551	1991	Aphe28119,Aphe25981,Aphe26420,Aphe27760,Aphe25190,Aphe37179,Aphe26485,Aphe37871,Aphe30418,Aphe26345,Aphe30766,Aphe29982,Aphe30256,Aphe26081,Aphe31430,Aphe37649,	1
Biological process	obsolete cellular macromolecule metabolic process	GO:0044260	0	0.02944766087113193	1.118421052631579	170	551	664	2407	Aphe30485,Aphe30477,Aphe22885,Aphe30430,Aphe30439,Aphe30467,Aphe29465,Aphe37957,Aphe37956,Aphe37953,Aphe44265,Aphe25922,Aphe37901,Aphe11312,Aphe11311,Aphe26417,Aphe26428,Aphe25115,Aphe30521,Aphe26498,Aphe31844,Aphe37144,Aphe37143,Aphe30540,Aphe55806,Aphe25189,Aphe29562,Aphe58090,Aphe58074,Aphe30507,Aphe26487,Aphe30321,Aphe56956,Aphe44962,Aphe38283,Aphe11202,Aphe57431,Aphe44136,Aphe44137,Aphe25816…	1
Biological process	positive regulation of behavior	GO:0048520	6	0.029457916785916693	1.5174418604651163	18	43	664	2407	Aphe26401,Aphe55671,Aphe22707,Aphe30393,Aphe19147,Aphe38345,Aphe27056,Aphe37325,Aphe21666,Aphe30002,Aphe25596,Aphe29901,Aphe55270,Aphe55271,Aphe25476,Aphe29219,Aphe27597,Aphe55492,	1
Cellular component	microtubule cytoskeleton	GO:0015630	7	0.02964760957948387	1.3148490263181802	38	106	623	2285	Aphe30475,Aphe25981,Aphe44228,Aphe26420,Aphe25174,Aphe30544,Aphe37179,Aphe26485,Aphe55671,Aphe44962,Aphe20160,Aphe37802,Aphe26327,Aphe57496,Aphe27606,Aphe30731,Aphe57617,Aphe44303,Aphe19346,Aphe11484,Aphe26503,Aphe29681,Aphe44663,Aphe17929,Aphe37458,Aphe30862,Aphe30243,Aphe19056,Aphe45338,Aphe37700,Aphe19914,Aphe26911,Aphe23894,Aphe36320,Aphe26998,Aphe25670,Aphe27476,Aphe27489,	0.6014229371838156
Molecular function	ATP hydrolysis activity	GO:0016887	8	0.029718994743502702	1.4114961433756805	25	64	551	1991	Aphe25922,Aphe44222,Aphe44223,Aphe44221,Aphe44195,Aphe30408,Aphe26339,Aphe23519,Aphe37365,Aphe29574,Aphe29661,Aphe29611,Aphe29617,Aphe30047,Aphe30048,Aphe30037,Aphe30038,Aphe45194,Aphe44570,Aphe29234,Aphe45338,Aphe30286,Aphe23132,Aphe26081,Aphe21218,	1
Molecular function	pyrophosphatase activity	GO:0016462	6	0.02974056780825396	1.3021369827177451	40	111	551	1991	Aphe09843,Aphe25922,Aphe44222,Aphe44223,Aphe44221,Aphe44195,Aphe26323,Aphe11261,Aphe30408,Aphe37044,Aphe26339,Aphe26342,Aphe26341,Aphe19403,Aphe23519,Aphe37365,Aphe29574,Aphe29661,Aphe29672,Aphe29611,Aphe29617,Aphe37263,Aphe30627,Aphe18992,Aphe30047,Aphe30048,Aphe30037,Aphe30038,Aphe45194,Aphe44570,Aphe30862,Aphe29234,Aphe45338,Aphe30286,Aphe23132,Aphe18436,Aphe26081,Aphe21218,Aphe26900,Aphe24358,	0.9715252150696294
Molecular function	hydrolase activity, acting on acid anhydrides	GO:0016817	4	0.02974056780825396	1.3021369827177451	40	111	551	1991	Aphe09843,Aphe25922,Aphe44222,Aphe44223,Aphe44221,Aphe44195,Aphe26323,Aphe11261,Aphe30408,Aphe37044,Aphe26339,Aphe26342,Aphe26341,Aphe19403,Aphe23519,Aphe37365,Aphe29574,Aphe29661,Aphe29672,Aphe29611,Aphe29617,Aphe37263,Aphe30627,Aphe18992,Aphe30047,Aphe30048,Aphe30037,Aphe30038,Aphe45194,Aphe44570,Aphe30862,Aphe29234,Aphe45338,Aphe30286,Aphe23132,Aphe18436,Aphe26081,Aphe21218,Aphe26900,Aphe24358,	0.9715252150696294
Molecular function	hydrolase activity, acting on acid anhydrides, in phosphorus-containing anhydrides	GO:0016818	5	0.02974056780825396	1.3021369827177451	40	111	551	1991	Aphe09843,Aphe25922,Aphe44222,Aphe44223,Aphe44221,Aphe44195,Aphe26323,Aphe11261,Aphe30408,Aphe37044,Aphe26339,Aphe26342,Aphe26341,Aphe19403,Aphe23519,Aphe37365,Aphe29574,Aphe29661,Aphe29672,Aphe29611,Aphe29617,Aphe37263,Aphe30627,Aphe18992,Aphe30047,Aphe30048,Aphe30037,Aphe30038,Aphe45194,Aphe44570,Aphe30862,Aphe29234,Aphe45338,Aphe30286,Aphe23132,Aphe18436,Aphe26081,Aphe21218,Aphe26900,Aphe24358,	0.9715252150696294
Cellular component	RISC complex	GO:0016442	5	0.02980943696051397	2.200642054574639	6	10	623	2285	Aphe44233,Aphe44229,Aphe37822,Aphe43861,Aphe43329,Aphe44087,	0.5838537997783425
Molecular function	phosphatase activity	GO:0016791	6	0.030521954502697346	1.7281622346721375	11	23	551	1991	Aphe30490,Aphe30467,Aphe30543,Aphe22731,Aphe44962,Aphe27107,Aphe27136,Aphe27176,Aphe27242,Aphe30261,Aphe26111,	0.8862671233375822
Biological process	centrosome cycle	GO:0007098	6	0.030611534001302676	1.9333333333333333	8	15	664	2407	Aphe57431,Aphe30395,Aphe30947,Aphe30862,Aphe19056,Aphe19914,Aphe56736,Aphe27476,	1
Biological process	obsolete negative regulation of cellular macromolecule biosynthetic process	GO:2000113	0	0.030611654432332158	1.311904761904762	38	105	664	2407	Aphe44233,Aphe44265,Aphe44229,Aphe37143,Aphe30540,Aphe10764,Aphe25816,Aphe25884,Aphe25060,Aphe26351,Aphe26355,Aphe45725,Aphe29693,Aphe57752,Aphe30707,Aphe44303,Aphe24707,Aphe43861,Aphe26577,Aphe43923,Aphe18380,Aphe43329,Aphe25571,Aphe29915,Aphe37528,Aphe25556,Aphe27355,Aphe27161,Aphe27160,Aphe27159,Aphe25426,Aphe30204,Aphe45338,Aphe44087,Aphe37751,Aphe27577,Aphe23027,Aphe25653,	1
Biological process	regulation of endosome size	GO:0051036	7	0.03155938714857276	2.175	6	10	664	2407	Aphe45469,Aphe43990,Aphe30622,Aphe57359,Aphe30137,Aphe27464,	1
Biological process	regulation of vesicle size	GO:0097494	6	0.03155938714857276	2.175	6	10	664	2407	Aphe45469,Aphe43990,Aphe30622,Aphe57359,Aphe30137,Aphe27464,	1
Biological process	regulation of synaptic transmission, GABAergic	GO:0032228	8	0.03155938714857276	2.175	6	10	664	2407	Aphe28135,Aphe25170,Aphe11261,Aphe30122,Aphe30127,Aphe30121,	1
Cellular component	obsolete plasma membrane bounded cell projection part	GO:0120038	0	0.03166427041433251	1.3203852327447834	36	100	623	2285	Aphe30475,Aphe30452,Aphe44224,Aphe27760,Aphe25174,Aphe26485,Aphe55671,Aphe20160,Aphe30393,Aphe19147,Aphe26309,Aphe26327,Aphe27678,Aphe38345,Aphe27686,Aphe25021,Aphe31178,Aphe24886,Aphe30731,Aphe11484,Aphe31087,Aphe29672,Aphe31923,Aphe30627,Aphe57126,Aphe30862,Aphe30243,Aphe30256,Aphe45338,Aphe28871,Aphe30124,Aphe30118,Aphe26965,Aphe26998,Aphe25674,Aphe27476,	0.5995101865113621
Cellular component	obsolete cell projection part	GO:0044463	0	0.03166427041433251	1.3203852327447834	36	100	623	2285	Aphe30475,Aphe30452,Aphe44224,Aphe27760,Aphe25174,Aphe26485,Aphe55671,Aphe20160,Aphe30393,Aphe19147,Aphe26309,Aphe26327,Aphe27678,Aphe38345,Aphe27686,Aphe25021,Aphe31178,Aphe24886,Aphe30731,Aphe11484,Aphe31087,Aphe29672,Aphe31923,Aphe30627,Aphe57126,Aphe30862,Aphe30243,Aphe30256,Aphe45338,Aphe28871,Aphe30124,Aphe30118,Aphe26965,Aphe26998,Aphe25674,Aphe27476,	0.5995101865113621
Cellular component	endomembrane system	GO:0012505	3	0.03227004825129087	1.200940354266396	74	226	623	2285	Aphe30490,Aphe30430,Aphe30467,Aphe29485,Aphe25981,Aphe44201,Aphe26420,Aphe26401,Aphe30521,Aphe30542,Aphe25190,Aphe30531,Aphe26485,Aphe56956,Aphe57419,Aphe30394,Aphe26312,Aphe30408,Aphe37030,Aphe37051,Aphe26339,Aphe27677,Aphe37325,Aphe58204,Aphe27107,Aphe19501,Aphe27136,Aphe57617,Aphe22986,Aphe18015,Aphe44308,Aphe29590,Aphe24758,Aphe44357,Aphe58101,Aphe26513,Aphe22163,Aphe30636,Aphe30622,Aphe58174…	0.572793356460413
Cellular component	transport vesicle	GO:0030133	8	0.03296158645898373	1.833868378812199	9	18	623	2285	Aphe30490,Aphe30467,Aphe22163,Aphe26879,Aphe30968,Aphe25426,Aphe45338,Aphe25787,Aphe27542,	0.5673388214758411
Biological process	cellular response to stress	GO:0033554	4	0.03454414138380546	1.214561855670103	65	194	664	2407	Aphe30477,Aphe22885,Aphe37957,Aphe25922,Aphe37901,Aphe11312,Aphe11311,Aphe25115,Aphe29529,Aphe37144,Aphe30540,Aphe55806,Aphe29562,Aphe58074,Aphe30507,Aphe38283,Aphe11202,Aphe19147,Aphe26312,Aphe37872,Aphe37871,Aphe11261,Aphe43716,Aphe30408,Aphe30405,Aphe37044,Aphe27677,Aphe27096,Aphe24870,Aphe27959,Aphe24703,Aphe25232,Aphe30636,Aphe29617,Aphe29015,Aphe27287,Aphe30098,Aphe30097,Aphe22449,Aphe17929…	1
Biological process	regulation of locomotion	GO:0040012	4	0.03454414138380546	1.214561855670103	65	194	664	2407	Aphe30490,Aphe22885,Aphe28136,Aphe44222,Aphe44223,Aphe44221,Aphe26401,Aphe26487,Aphe55671,Aphe30321,Aphe22707,Aphe57425,Aphe28096,Aphe37811,Aphe19153,Aphe44195,Aphe11261,Aphe27617,Aphe10813,Aphe37044,Aphe27028,Aphe27057,Aphe27056,Aphe37325,Aphe30766,Aphe37365,Aphe18015,Aphe21666,Aphe30572,Aphe37225,Aphe30002,Aphe19695,Aphe31320,Aphe44663,Aphe21982,Aphe26839,Aphe29901,Aphe18415,Aphe30954,Aphe29992…	1
Biological process	cellular component biogenesis	GO:0044085	4	0.03509715206378117	1.1842629482071714	82	251	664	2407	Aphe30495,Aphe09843,Aphe30439,Aphe29465,Aphe57578,Aphe44224,Aphe38491,Aphe26485,Aphe55671,Aphe44962,Aphe57446,Aphe45448,Aphe20160,Aphe45469,Aphe30390,Aphe30395,Aphe30393,Aphe26327,Aphe44171,Aphe37871,Aphe57461,Aphe44177,Aphe30406,Aphe25068,Aphe26339,Aphe26351,Aphe38345,Aphe25021,Aphe27087,Aphe43990,Aphe31178,Aphe22218,Aphe26633,Aphe30766,Aphe27107,Aphe28466,Aphe27136,Aphe30731,Aphe08695,Aphe10953…	1
Cellular component	adherens junction	GO:0005912	6	0.0362421175349239	1.7465413131544751	10	21	623	2285	Aphe28119,Aphe28136,Aphe57578,Aphe27760,Aphe26345,Aphe27109,Aphe27108,Aphe18415,Aphe22508,Aphe30130,	0.6054565517599052
Biological process	homeostatic process	GO:0042592	2	0.03690577302492226	1.337797619047619	31	84	664	2407	Aphe55748,Aphe25115,Aphe38491,Aphe37144,Aphe22707,Aphe57419,Aphe30408,Aphe37061,Aphe27096,Aphe58204,Aphe21666,Aphe29574,Aphe22163,Aphe29641,Aphe29015,Aphe57167,Aphe25571,Aphe57126,Aphe29992,Aphe20572,Aphe27147,Aphe18203,Aphe55270,Aphe55271,Aphe30889,Aphe30204,Aphe38160,Aphe27542,Aphe55492,Aphe22557,Aphe22556,	1
Biological process	mitotic sister chromatid segregation	GO:0000070	8	0.03703455709445036	1.436320754716981	21	53	664	2407	Aphe22889,Aphe44962,Aphe30395,Aphe44177,Aphe44427,Aphe27107,Aphe27136,Aphe58101,Aphe44663,Aphe45935,Aphe44690,Aphe25571,Aphe36968,Aphe24981,Aphe30204,Aphe19914,Aphe56736,Aphe45214,Aphe45213,Aphe37622,Aphe36320,	1
Biological process	locomotory behavior	GO:0007626	4	0.037433057556197524	1.4654255319148937	19	47	664	2407	Aphe26401,Aphe30540,Aphe55671,Aphe43645,Aphe26327,Aphe26323,Aphe37898,Aphe27056,Aphe37325,Aphe30710,Aphe37295,Aphe30002,Aphe29901,Aphe26019,Aphe30968,Aphe45857,Aphe57851,Aphe25476,Aphe24357,	1
Cellular component	myofilament	GO:0036379	3	0.03896082071491125	2.2923354735152484	5	8	623	2285	Aphe26323,Aphe27192,Aphe20902,Aphe31430,Aphe37649,	0.6322784618877025
Biological process	peptidyl-serine phosphorylation	GO:0018105	8	0.039179163720702403	1.7261904761904763	10	21	664	2407	Aphe27096,Aphe30681,Aphe29917,Aphe27147,Aphe27163,Aphe30244,Aphe37788,Aphe19914,Aphe28871,Aphe25669,	1
Biological process	peptidyl-serine modification	GO:0018209	7	0.039179163720702403	1.7261904761904763	10	21	664	2407	Aphe27096,Aphe30681,Aphe29917,Aphe27147,Aphe27163,Aphe30244,Aphe37788,Aphe19914,Aphe28871,Aphe25669,	1
Molecular function	molecular function regulator activity	GO:0098772	2	0.039783241559761984	1.3434547908232117	29	78	551	1991	Aphe28136,Aphe29500,Aphe22707,Aphe57446,Aphe30390,Aphe26307,Aphe37051,Aphe24886,Aphe26633,Aphe21666,Aphe25236,Aphe26503,Aphe29634,Aphe30622,Aphe29958,Aphe26877,Aphe29999,Aphe36902,Aphe55270,Aphe55271,Aphe57303,Aphe11115,Aphe56736,Aphe30137,Aphe55492,Aphe26965,Aphe23894,Aphe36320,Aphe25669,	1
Biological process	dense core granule transport	GO:1901950	7	0.04091506920437615	2.26562	5	8	664	2407	Aphe26401,Aphe37325,Aphe29644,Aphe30002,Aphe25476,	1
Biological process	obsolete cellular polysaccharide catabolic process	GO:0044247	0	0.04091506920437615	2.26562	5	8	664	2407	Aphe37956,Aphe37953,Aphe11567,Aphe56353,Aphe23920,	1
Biological process	obsolete cellular carbohydrate catabolic process	GO:0044275	0	0.04091506920437615	2.26562	5	8	664	2407	Aphe37956,Aphe37953,Aphe11567,Aphe56353,Aphe23920,	1
Biological process	ERAD pathway	GO:0036503	8	0.04091506920437615	2.26562	5	8	664	2407	Aphe26312,Aphe27677,Aphe30097,Aphe27173,Aphe44570,	1
Biological process	regulation of dense core granule transport	GO:1904809	7	0.04091506920437615	2.26562	5	8	664	2407	Aphe26401,Aphe37325,Aphe29644,Aphe30002,Aphe25476,	1
Biological process	glycogen catabolic process	GO:0005980	8	0.04091506920437615	2.26562	5	8	664	2407	Aphe37956,Aphe37953,Aphe11567,Aphe56353,Aphe23920,	1
Biological process	nucleotide-excision repair	GO:0006289	8	0.04091506920437615	2.26562	5	8	664	2407	Aphe25115,Aphe37144,Aphe25232,Aphe27287,Aphe37706,	1
Biological process	negative regulation of multicellular organism growth	GO:0040015	7	0.04091506920437615	2.26562	5	8	664	2407	Aphe24653,Aphe56444,Aphe10293,Aphe56692,Aphe36929,	1
Biological process	aminophospholipid transport	GO:0015917	7	0.04091506920437615	2.26562	5	8	664	2407	Aphe44222,Aphe44223,Aphe44221,Aphe44195,Aphe30286,	1
Cellular component	perinuclear region of cytoplasm	GO:0048471	3	0.04093427922513959	1.438328140244862	20	51	623	2285	Aphe27706,Aphe26401,Aphe30521,Aphe25190,Aphe30389,Aphe22707,Aphe37365,Aphe21666,Aphe30636,Aphe31923,Aphe30002,Aphe19696,Aphe26858,Aphe55270,Aphe55271,Aphe44570,Aphe19058,Aphe45338,Aphe55492,Aphe26900,	0.645851961107758
Molecular function	chromatin binding	GO:0003682	4	0.040960239430520407	1.9456931453301691	7	13	551	1991	Aphe30408,Aphe25068,Aphe26351,Aphe56446,Aphe26517,Aphe25267,Aphe43923,	1
Molecular function	alpha-1,4-glucosidase activity	GO:0004558	8	0.041404097664547	2.258393829401089	5	8	551	1991	Aphe37956,Aphe37953,Aphe11567,Aphe56353,Aphe23920,	1
Molecular function	alpha-glucosidase activity	GO:0090599	7	0.041404097664547	2.258393829401089	5	8	551	1991	Aphe37956,Aphe37953,Aphe11567,Aphe56353,Aphe23920,	1
Molecular function	ligase activity	GO:0016874	3	0.041404097664547	2.258393829401089	5	8	551	1991	Aphe24527,Aphe44406,Aphe58204,Aphe29611,Aphe27355,	1
Molecular function	glucosidase activity	GO:0015926	6	0.041404097664547	2.258393829401089	5	8	551	1991	Aphe37956,Aphe37953,Aphe11567,Aphe56353,Aphe23920,	1
Cellular component	nuclear envelope	GO:0005635	4	0.04152907102354686	1.4518124665596575	19	48	623	2285	Aphe29485,Aphe25981,Aphe26420,Aphe30521,Aphe25190,Aphe30408,Aphe27107,Aphe27136,Aphe57617,Aphe18015,Aphe44357,Aphe58101,Aphe26839,Aphe25579,Aphe24927,Aphe27163,Aphe45066,Aphe30261,Aphe37774,	0.6375273605776923
Biological process	locomotion involved in locomotory behavior	GO:0031987	3	0.04193202968829812	1.6614583333333335	11	24	664	2407	Aphe26401,Aphe55671,Aphe43645,Aphe27056,Aphe37325,Aphe30710,Aphe37295,Aphe30002,Aphe29901,Aphe57851,Aphe25476,	1
Cellular component	nuclear outer membrane-endoplasmic reticulum membrane network	GO:0042175	4	0.04212477972615958	1.5560095335376234	14	33	623	2285	Aphe30542,Aphe56956,Aphe26312,Aphe30408,Aphe27677,Aphe58204,Aphe30636,Aphe30000,Aphe26839,Aphe30097,Aphe27195,Aphe27173,Aphe44570,Aphe44033,	0.6296546022225958
Molecular function	enzyme regulator activity	GO:0030234	3	0.042543891778780485	1.361582366711381	26	69	551	1991	Aphe28136,Aphe22707,Aphe57446,Aphe30390,Aphe26307,Aphe37051,Aphe24886,Aphe26633,Aphe21666,Aphe25236,Aphe26503,Aphe29634,Aphe30622,Aphe29958,Aphe26877,Aphe29999,Aphe55270,Aphe55271,Aphe57303,Aphe11115,Aphe56736,Aphe30137,Aphe55492,Aphe23894,Aphe36320,Aphe25669,	0.9810120927812911
Cellular component	obsolete cell cortex part	GO:0044448	0	0.043806592033402536	1.833868378812199	8	16	623	2285	Aphe22731,Aphe30393,Aphe30418,Aphe38345,Aphe30058,Aphe25529,Aphe30959,Aphe22623,	0.6380036993582728
Biological process	regulation of hydrolase activity	GO:0051336	5	0.043995883424619464	1.3895833333333334	23	60	664	2407	Aphe28136,Aphe26485,Aphe22707,Aphe26307,Aphe37871,Aphe37051,Aphe24886,Aphe26633,Aphe37365,Aphe21666,Aphe30581,Aphe25236,Aphe26503,Aphe29634,Aphe29958,Aphe29999,Aphe55270,Aphe55271,Aphe57303,Aphe55492,Aphe23894,Aphe36320,Aphe37649,	1
Molecular function	catalytic activity	GO:0003824	2	0.04448619023355749	1.0798219396463682	231	773	551	1991	Aphe30485,Aphe30490,Aphe22885,Aphe09843,Aphe30433,Aphe30430,Aphe30439,Aphe30467,Aphe29465,Aphe37957,Aphe37956,Aphe37953,Aphe57578,Aphe24640,Aphe44233,Aphe24653,Aphe44265,Aphe25922,Aphe37901,Aphe44229,Aphe44222,Aphe44223,Aphe44221,Aphe11312,Aphe11311,Aphe22072,Aphe26428,Aphe26409,Aphe30521,Aphe29533,Aphe31856,Aphe26498,Aphe31844,Aphe37143,Aphe30542,Aphe30543,Aphe30540,Aphe37186,Aphe55806,Aphe25189…	0.9964906612316877
Biological process	sister chromatid segregation	GO:0000819	7	0.04542346946175513	1.409722222222222	21	54	664	2407	Aphe22889,Aphe44962,Aphe30395,Aphe44177,Aphe44427,Aphe27107,Aphe27136,Aphe58101,Aphe44663,Aphe45935,Aphe44690,Aphe25571,Aphe36968,Aphe24981,Aphe30204,Aphe19914,Aphe56736,Aphe45214,Aphe45213,Aphe37622,Aphe36320,	1
Biological process	microtubule organizing center organization	GO:0031023	5	0.04679171690479644	1.8125000000000002	8	16	664	2407	Aphe57431,Aphe30395,Aphe30947,Aphe30862,Aphe19056,Aphe19914,Aphe56736,Aphe27476,	1
Biological process	chloride transport	GO:0006821	7	0.04679171690479644	1.8125000000000002	8	16	664	2407	Aphe28135,Aphe30452,Aphe25170,Aphe43645,Aphe37295,Aphe26875,Aphe26881,Aphe57851,	1
Biological process	peptide biosynthetic process	GO:0043043	4	0.04707485767719177	1.4871794871794872	16	39	664	2407	Aphe25816,Aphe30406,Aphe26330,Aphe25018,Aphe26355,Aphe27089,Aphe30707,Aphe56492,Aphe24707,Aphe24743,Aphe44397,Aphe23780,Aphe27355,Aphe24951,Aphe44062,Aphe25666,	1
Molecular function	DEAD/H-box RNA helicase binding	GO:0017151	5	0.047509642010551856	1.8067150635208709	8	16	551	1991	Aphe44233,Aphe25922,Aphe44229,Aphe30342,Aphe43861,Aphe43329,Aphe44087,Aphe27476,	1
Molecular function	structural molecule activity	GO:0005198	2	0.04791753041498259	1.4453720508166967	18	45	551	1991	Aphe55671,Aphe26330,Aphe25018,Aphe27089,Aphe10293,Aphe30747,Aphe24743,Aphe58101,Aphe44397,Aphe56692,Aphe55323,Aphe25579,Aphe25529,Aphe30954,Aphe36929,Aphe30256,Aphe30252,Aphe44062,	1
Molecular function	active transmembrane transporter activity	GO:0022804	4	0.04809849698122515	1.462578860945467	17	42	551	1991	Aphe30452,Aphe44222,Aphe44223,Aphe44221,Aphe25170,Aphe45448,Aphe44195,Aphe30408,Aphe29574,Aphe29661,Aphe29611,Aphe37584,Aphe38791,Aphe29234,Aphe30286,Aphe18628,Aphe21218,	0.9923479377179083
Cellular component	membrane-bounded organelle	GO:0043227	4	0.04832103774913277	1.0590630495886215	326	1129	623	2285	Aphe30477,Aphe30475,Aphe30490,Aphe19243,Aphe22889,Aphe09843,Aphe30430,Aphe30439,Aphe30467,Aphe29485,Aphe28137,Aphe37957,Aphe37956,Aphe37953,Aphe24653,Aphe25981,Aphe44265,Aphe37911,Aphe25922,Aphe44201,Aphe37901,Aphe37908,Aphe19269,Aphe44220,Aphe36699,Aphe26420,Aphe25115,Aphe27706,Aphe26401,Aphe30521,Aphe25174,Aphe29533,Aphe29538,Aphe29529,Aphe37143,Aphe37153,Aphe30542,Aphe30540,Aphe30544,Aphe25190…	0.6861587360376853
Cellular component	intracellular organelle	GO:0043229	4	0.04914029733316938	1.0529669280108538	358	1247	623	2285	Aphe30477,Aphe30475,Aphe30490,Aphe19243,Aphe22889,Aphe30430,Aphe30439,Aphe30467,Aphe29485,Aphe28137,Aphe37957,Aphe37956,Aphe37953,Aphe25981,Aphe44265,Aphe37911,Aphe25922,Aphe44201,Aphe37901,Aphe37908,Aphe19269,Aphe44228,Aphe44220,Aphe36699,Aphe26420,Aphe27760,Aphe25115,Aphe26401,Aphe30521,Aphe25174,Aphe29533,Aphe29538,Aphe29529,Aphe37143,Aphe37153,Aphe30542,Aphe30540,Aphe30544,Aphe25190,Aphe37179…	0.6807728996400051
