# Supplementary material for: Haplotype-resolved telomere-to-telomere genome of Aphelenchus avenae implicates P5CS in nematode desiccation stress response
Source: Genome Res. 2026 Apr;36(4):726–39. doi: 10.1101/gr.281016.125 (PMC13138009; doi:10.1101/gr.281016.125)
Supplement: Supplement 3 [file Supplemental_Table_S2.xls]

Supplemental Table S2 The GO enrichment analysis of the 907 genes common to each developmental stage
Class	GO_Name	GO_ID	GO_Level	P_value	EnrichmentScore	HitsGenesCountsInSelectedSet	HitsGenesCountsInBackground	AllGenesCountsInSelectedSet	AllGenesCountsInBackground	GenesOfSelectedSetInGOterm	corrected p-value(BH method)
Molecular function	carbohydrate binding	GO:0030246	3	0.02259805	3.024147727	5	40	88	2129	Aphe52991,Aphe53055,Aphe49271,Aphe41309,Aphe06988,	1
Molecular function	monosaccharide binding	GO:0048029	4	0.02259805	3.024147727	5	40	88	2129	Aphe52991,Aphe53055,Aphe49271,Aphe41309,Aphe06988,	1
Cellular component	inner mitochondrial membrane protein complex	GO:0098800	4	0.001846865	4.430909091	6	33	100	2437	Aphe32875,Aphe12801,Aphe48210,Aphe51041,Aphe03845,Aphe15404,	0.44140072
Cellular component	mitochondrial inner membrane	GO:0005743	6	0.004456265	3.749230769	6	39	100	2437	Aphe32875,Aphe12801,Aphe48210,Aphe51041,Aphe03845,Aphe15404,	0.532523667
Cellular component	organelle inner membrane	GO:0019866	5	0.005747071	3.566341463	6	41	100	2437	Aphe32875,Aphe12801,Aphe48210,Aphe51041,Aphe03845,Aphe15404,	0.274709984
Cellular component	mitochondrial protein-containing complex	GO:0098798	3	0.006369878	3.101636364	7	55	100	2437	Aphe32875,Aphe12801,Aphe48210,Aphe51041,Aphe47819,Aphe03845,Aphe15404,	0.253733481
Cellular component	obsolete mitochondrial membrane part	GO:0044455	0	0.006486276	3.481428571	6	42	100	2437	Aphe32875,Aphe12801,Aphe48210,Aphe51041,Aphe03845,Aphe15404,	0.221459995
Cellular component	extracellular region	GO:0005576	3	0.00948658	1.783170732	18	246	100	2437	Aphe03076,Aphe00806,Aphe43112,Aphe13971,Aphe14429,Aphe52991,Aphe40998,Aphe04206,Aphe39799,Aphe53827,Aphe39783,Aphe53055,Aphe40866,Aphe41796,Aphe49271,Aphe41309,Aphe39469,Aphe06988,	0.283411591
Cellular component	extracellular space	GO:0005615	3	0.009953266	2.197295082	11	122	100	2437	Aphe03076,Aphe43112,Aphe13971,Aphe14429,Aphe39799,Aphe53827,Aphe39783,Aphe40866,Aphe41796,Aphe49271,Aphe39469,	0.264314504
Cellular component	obsolete extracellular region part	GO:0044421	0	0.016109051	1.975945946	12	148	100	2437	Aphe03076,Aphe43112,Aphe13971,Aphe14429,Aphe04206,Aphe39799,Aphe53827,Aphe39783,Aphe40866,Aphe41796,Aphe49271,Aphe39469,	0.2961587
Cellular component	organelle envelope	GO:0031967	3	0.019655867	2.082905983	10	117	100	2437	Aphe47904,Aphe32875,Aphe12801,Aphe15777,Aphe48210,Aphe05956,Aphe51041,Aphe01408,Aphe03845,Aphe15404,	0.293609507
Cellular component	obsolete envelope	GO:0031975	0	0.019655867	2.082905983	10	117	100	2437	Aphe47904,Aphe32875,Aphe12801,Aphe15777,Aphe48210,Aphe05956,Aphe51041,Aphe01408,Aphe03845,Aphe15404,	0.293609507
Cellular component	transporter complex	GO:1990351	3	0.027357887	2.565263158	6	57	100	2437	Aphe32875,Aphe48210,Aphe05784,Aphe51041,Aphe03845,Aphe15404,	0.326926753
Cellular component	transmembrane transporter complex	GO:1902495	4	0.027357887	2.565263158	6	57	100	2437	Aphe32875,Aphe48210,Aphe05784,Aphe51041,Aphe03845,Aphe15404,	0.326926753
Cellular component	cytoplasmic vesicle	GO:0031410	7	0.031230735	1.934126984	10	126	100	2437	Aphe16196,Aphe47775,Aphe15792,Aphe16298,Aphe48094,Aphe04937,Aphe47680,Aphe48156,Aphe15454,Aphe15481,	0.339279351
Cellular component	intracellular vesicle	GO:0097708	6	0.032764293	1.918897638	10	127	100	2437	Aphe16196,Aphe47775,Aphe15792,Aphe16298,Aphe48094,Aphe04937,Aphe47680,Aphe48156,Aphe15454,Aphe15481,	0.340463736
Cellular component	mitochondrial membrane	GO:0031966	5	0.036718684	2.39704918	6	61	100	2437	Aphe32875,Aphe12801,Aphe48210,Aphe51041,Aphe03845,Aphe15404,	0.365656894
Cellular component	mitochondrial envelope	GO:0005740	4	0.0393448	2.358387097	6	62	100	2437	Aphe32875,Aphe12801,Aphe48210,Aphe51041,Aphe03845,Aphe15404,	0.376136285
Cellular component	vesicle	GO:0031982	5	0.043098744	1.832330827	10	133	100	2437	Aphe16196,Aphe47775,Aphe15792,Aphe16298,Aphe48094,Aphe04937,Aphe47680,Aphe48156,Aphe15454,Aphe15481,	0.381503692
Biological process	positive regulation of endocytosis	GO:0045807	8	7.42E-04	3.922196796	8	46	114	2571	Aphe47775,Aphe15792,Aphe48094,Aphe47877,Aphe47680,Aphe14996,Aphe49022,Aphe15481,	0.995220263
Biological process	regulation of brood size	GO:0060378	4	0.001425692	5.638157895	5	20	114	2571	Aphe00013,Aphe05784,Aphe05151,Aphe50815,Aphe48156,	0.318642093
Biological process	regulation of endocytosis	GO:0030100	7	0.002787557	3.221804511	8	56	114	2571	Aphe47775,Aphe15792,Aphe48094,Aphe47877,Aphe47680,Aphe14996,Aphe49022,Aphe15481,	0.37381135
Biological process	positive regulation of post-embryonic development	GO:0048582	7	0.003213529	2.89962406	9	70	114	2571	Aphe15789,Aphe00013,Aphe05784,Aphe51059,Aphe51249,Aphe51006,Aphe05151,Aphe50815,Aphe40861,	0.391758366
Biological process	positive regulation of nematode larval development	GO:0061063	8	0.003213529	2.89962406	9	70	114	2571	Aphe15789,Aphe00013,Aphe05784,Aphe51059,Aphe51249,Aphe51006,Aphe05151,Aphe50815,Aphe40861,	0.391758366
Biological process	multi-multicellular organism process	GO:0044706	3	0.00323635	3.979876161	6	34	114	2571	Aphe00013,Aphe05784,Aphe05151,Aphe50815,Aphe48156,Aphe49271,	0.333841966
Biological process	receptor-mediated endocytosis	GO:0006898	7	0.003390279	4.698464912	5	24	114	2571	Aphe47775,Aphe48094,Aphe47680,Aphe14996,Aphe49022,	0.324740299
Biological process	purine nucleoside triphosphate metabolic process	GO:0009144	8	0.003390279	4.698464912	5	24	114	2571	Aphe12801,Aphe51041,Aphe03845,Aphe15404,Aphe01456,	0.324740299
Biological process	ATP metabolic process	GO:0046034	10	0.003390279	4.698464912	5	24	114	2571	Aphe12801,Aphe51041,Aphe03845,Aphe15404,Aphe01456,	0.324740299
Biological process	ribonucleoside triphosphate metabolic process	GO:0009199	8	0.003390279	4.698464912	5	24	114	2571	Aphe12801,Aphe51041,Aphe03845,Aphe15404,Aphe01456,	0.324740299
Biological process	purine ribonucleoside triphosphate metabolic process	GO:0009205	9	0.003390279	4.698464912	5	24	114	2571	Aphe12801,Aphe51041,Aphe03845,Aphe15404,Aphe01456,	0.324740299
Biological process	energy derivation by oxidation of organic compounds	GO:0015980	5	0.004359918	3.75877193	6	36	114	2571	Aphe12801,Aphe32462,Aphe51041,Aphe03845,Aphe01456,Aphe39236,	0.292332533
Biological process	excretion	GO:0007588	4	0.004556885	3.288925439	7	48	114	2571	Aphe47909,Aphe05019,Aphe12801,Aphe47521,Aphe03917,Aphe51041,Aphe15454,	0.290989664
Biological process	generation of precursor metabolites and energy	GO:0006091	4	0.005019033	3.657183499	6	37	114	2571	Aphe12801,Aphe32462,Aphe51041,Aphe03845,Aphe01456,Aphe39236,	0.305932898
Biological process	nucleoside triphosphate metabolic process	GO:0009141	7	0.005789719	4.176413255	5	27	114	2571	Aphe12801,Aphe51041,Aphe03845,Aphe15404,Aphe01456,	0.267724594
Biological process	positive regulation of transport	GO:0051050	6	0.007118496	2.425014148	10	93	114	2571	Aphe47775,Aphe15792,Aphe48094,Aphe47877,Aphe47680,Aphe14996,Aphe49022,Aphe48156,Aphe15454,Aphe15481,	0.318196779
Biological process	defecation	GO:0030421	5	0.008402667	3.300385109	6	41	114	2571	Aphe47909,Aphe12801,Aphe47521,Aphe03917,Aphe51041,Aphe15454,	0.363483095
Biological process	digestive system process	GO:0022600	4	0.009456292	3.221804511	6	42	114	2571	Aphe47909,Aphe12801,Aphe47521,Aphe03917,Aphe51041,Aphe15454,	0.396277722
Biological process	obsolete multicellular organism reproduction	GO:0032504	0	0.009618543	1.691447368	21	280	114	2571	Aphe47909,Aphe12801,Aphe35362,Aphe15789,Aphe00013,Aphe05784,Aphe51050,Aphe51059,Aphe02928,Aphe51249,Aphe05151,Aphe50815,Aphe47615,Aphe15641,Aphe51739,Aphe04950,Aphe14996,Aphe01458,Aphe16705,Aphe48156,Aphe49271,	0.390862631
Biological process	digestion	GO:0007586	3	0.010601223	3.146878825	6	43	114	2571	Aphe47909,Aphe12801,Aphe47521,Aphe03917,Aphe51041,Aphe15454,	0.406178302
Biological process	nucleobase-containing small molecule metabolic process	GO:0055086	5	0.010804324	2.416353383	9	84	114	2571	Aphe33730,Aphe12801,Aphe47981,Aphe47980,Aphe49767,Aphe51041,Aphe03845,Aphe15404,Aphe01456,	0.391583745
Biological process	establishment of mitotic spindle localization	GO:0040001	9	0.011775239	2.769621422	7	57	114	2571	Aphe05956,Aphe51059,Aphe48094,Aphe51249,Aphe47877,Aphe51787,Aphe15481,	0.37596657
Biological process	regulation of transport	GO:0051049	5	0.012310427	1.980974395	13	148	114	2571	Aphe47775,Aphe03917,Aphe15792,Aphe48094,Aphe47877,Aphe14792,Aphe49433,Aphe47680,Aphe14996,Aphe49022,Aphe48156,Aphe15454,Aphe15481,	0.383913544
Biological process	obsolete response to inorganic substance	GO:0010035	0	0.016416602	2.405614035	8	75	114	2571	Aphe16392,Aphe40098,Aphe00013,Aphe05151,Aphe00108,Aphe13255,Aphe01057,Aphe15454,	0.478579628
Biological process	regulation of vesicle-mediated transport	GO:0060627	6	0.019024067	2.343130554	8	77	114	2571	Aphe47775,Aphe15792,Aphe48094,Aphe47877,Aphe47680,Aphe14996,Aphe49022,Aphe15481,	0.411472149
Biological process	cellular response to xenobiotic stimulus	GO:0071466	5	0.019806566	2.505847953	7	63	114	2571	Aphe33730,Aphe00665,Aphe51041,Aphe03845,Aphe15404,Aphe01456,Aphe15454,	0.408624702
Biological process	multi-organism reproductive process	GO:0044703	3	0.020908905	1.650192555	18	246	114	2571	Aphe12801,Aphe35362,Aphe15789,Aphe00013,Aphe05784,Aphe51050,Aphe51059,Aphe02928,Aphe51249,Aphe05151,Aphe50815,Aphe47615,Aphe15641,Aphe51739,Aphe01458,Aphe16705,Aphe48156,Aphe49271,	0.424830942
Biological process	behavior	GO:0007610	3	0.024176753	1.531351527	22	324	114	2571	Aphe47909,Aphe16392,Aphe12801,Aphe40098,Aphe05784,Aphe51041,Aphe51050,Aphe02928,Aphe51006,Aphe47615,Aphe15641,Aphe40861,Aphe51739,Aphe04950,Aphe14996,Aphe01458,Aphe16705,Aphe49022,Aphe48156,Aphe49271,Aphe01057,Aphe15454,	0.469869947
Biological process	multicellular organismal reproductive process	GO:0048609	3	0.025017204	1.507879437	23	344	114	2571	Aphe47909,Aphe12801,Aphe35362,Aphe15789,Aphe00013,Aphe05784,Aphe51050,Aphe51059,Aphe02928,Aphe51249,Aphe05151,Aphe50815,Aphe47615,Aphe47617,Aphe15641,Aphe51739,Aphe04950,Aphe14996,Aphe01458,Aphe16705,Aphe49022,Aphe48156,Aphe49271,	0.479258159
Biological process	positive regulation of developmental process	GO:0051094	5	0.028212759	1.691447368	15	200	114	2571	Aphe12801,Aphe15789,Aphe00013,Aphe05784,Aphe51059,Aphe48094,Aphe51249,Aphe51006,Aphe05151,Aphe47877,Aphe50815,Aphe40861,Aphe04950,Aphe15454,Aphe14150,	0.467077896
Biological process	establishment of spindle localization	GO:0051293	8	0.028947367	2.321594427	7	68	114	2571	Aphe05956,Aphe51059,Aphe48094,Aphe51249,Aphe47877,Aphe51787,Aphe15481,	0.473395355
Biological process	positive regulation of multicellular organismal process	GO:0051240	5	0.029464739	1.647680846	16	219	114	2571	Aphe12801,Aphe15789,Aphe00013,Aphe05784,Aphe51059,Aphe51249,Aphe51006,Aphe05151,Aphe50815,Aphe40861,Aphe04950,Aphe14996,Aphe49022,Aphe48156,Aphe15454,Aphe14150,	0.476050789
Biological process	spindle localization	GO:0051653	4	0.031069895	2.287948131	7	69	114	2571	Aphe05956,Aphe51059,Aphe48094,Aphe51249,Aphe47877,Aphe51787,Aphe15481,	0.496008686
Biological process	mitotic cell cycle process	GO:1903047	4	0.032175133	1.74514411	13	168	114	2571	Aphe01766,Aphe12636,Aphe35362,Aphe01153,Aphe05956,Aphe53822,Aphe51059,Aphe48094,Aphe51249,Aphe47877,Aphe51787,Aphe50201,Aphe15481,	0.490305148
Biological process	establishment of organelle localization	GO:0051656	4	0.032631185	1.851335428	11	134	114	2571	Aphe47909,Aphe05956,Aphe53822,Aphe51054,Aphe51059,Aphe48094,Aphe51249,Aphe47877,Aphe48156,Aphe51787,Aphe15481,	0.491667633
Biological process	establishment or maintenance of cell polarity	GO:0007163	3	0.038060783	2.192616959	7	72	114	2571	Aphe15777,Aphe05956,Aphe48094,Aphe47877,Aphe50266,Aphe51787,Aphe15481,	0.537257999
Biological process	xenobiotic metabolic process	GO:0006805	4	0.038237166	2.373961219	6	57	114	2571	Aphe33730,Aphe00665,Aphe51041,Aphe03845,Aphe15404,Aphe01456,	0.534125419
Biological process	mitochondrion organization	GO:0007005	6	0.039365491	2.622399021	5	43	114	2571	Aphe12801,Aphe48210,Aphe51041,Aphe13255,Aphe16354,	0.544217771
Biological process	chemosensory behavior	GO:0007635	4	0.040604331	2.16258111	7	73	114	2571	Aphe16392,Aphe40098,Aphe51050,Aphe51006,Aphe40861,Aphe51739,Aphe01057,	0.555616406
Biological process	system process	GO:0003008	3	0.042871578	1.675338346	13	175	114	2571	Aphe47909,Aphe05019,Aphe12801,Aphe47521,Aphe03917,Aphe05784,Aphe51041,Aphe51050,Aphe02928,Aphe51006,Aphe47615,Aphe51739,Aphe15454,	0.569215698
Biological process	microtubule cytoskeleton organization involved in mitosis	GO:1902850	8	0.043256951	2.133357041	7	74	114	2571	Aphe05956,Aphe51059,Aphe48094,Aphe51249,Aphe47877,Aphe51787,Aphe15481,	0.568701686
Biological process	establishment of mitotic spindle orientation	GO:0000132	10	0.046608379	2.505847953	5	45	114	2571	Aphe05956,Aphe48094,Aphe47877,Aphe51787,Aphe15481,	0.516544106
Biological process	positive regulation of behavior	GO:0048520	6	0.046608379	2.505847953	5	45	114	2571	Aphe05784,Aphe14996,Aphe49022,Aphe48156,Aphe15454,	0.516544106
Biological process	non-membrane-bounded organelle assembly	GO:0140694	7	0.047419653	2.255263158	6	60	114	2571	Aphe35362,Aphe00013,Aphe33635,Aphe51059,Aphe51249,Aphe05151,	0.516989878
