# Supplementary material for: Haplotype-resolved telomere-to-telomere genome of Aphelenchus avenae implicates P5CS in nematode desiccation stress response
Source: Genome Res. 2026 Apr;36(4):726–39. doi: 10.1101/gr.281016.125 (PMC13138009; doi:10.1101/gr.281016.125)
Supplement: Supplement 4 [file Supplemental_Code.py]

from Bio import SeqIO

def find_motifs(sequence, motif):
    positions = []
    motif_len = len(motif)
    start = 0
    while True:
        start = sequence.find(motif, start)
        if start == -1:
            break
        positions.append((start, start + motif_len))
        start += 1
    return positions

def write_bed_file(positions, chrom, output_file):
    with open(output_file, 'w') as f:
        for start, end in positions:
            f.write(f"{chrom}\t{start}\t{end}\n")

input_file = "Aphe.haplotype.genome.fa"
output_file1 = "motif-positive.bed"
output_file2 = "motif-negative.bed"
motif1 = "TTAGGCTTAGGC"
motif2 = "GCCTAAGCCTAA"

# 打开两个BED文件进行写入
with open(output_file1, 'w') as bed_handle1, open(output_file2, 'w') as bed_handle2:
    for record in SeqIO.parse(input_file, "fasta"):
        chrom = record.id
        sequence = str(record.seq)
        
        positions1 = find_motifs(sequence, motif1)
        for start, end in positions1:
            bed_handle1.write(f"{chrom}\t{start}\t{end}\n")
        
        positions2 = find_motifs(sequence, motif2)
        for start, end in positions2:
            bed_handle2.write(f"{chrom}\t{start}\t{end}\n")

print(f"位置信息已输出到 {output_file1} 和 {output_file2}")
